# Supplementary material for: Thermal Compatibility of New ACEI Derivatives with Popular Excipients Used to Produce Solid Pharmaceutical Formulations
Source: Pharmaceuticals (Basel). 2024 Oct 3;17(10):1323. doi: 10.3390/ph17101323 (PMC11510466; doi:10.3390/ph17101323)
Supplement: Supplementary file 1 [file pharmaceuticals-17-01323-s001.zip]

Archive with 1 entries (1 files):
- pharmaceuticals-3203487-supplementary.pdf
